# Supplementary material for: The Diagnostic Performance of a Four-Gene Digital Droplet PCR Panel for Urine Liquid Biopsy in Urothelial Bladder Cancer
Source: Diagnostics (Basel). 2025 Dec 24;16(1):69. doi: 10.3390/diagnostics16010069 (PMC12785868; doi:10.3390/diagnostics16010069)
Supplement: Supplementary file 1 [file diagnostics-16-00069-s001.zip › Table S1.xlsx]

## Sheet: DATA
№	Age	Sex	Tumor stage	Tumor grade	Metastases	Urinary retention	Macrohematuria	Smoking	pTERT_ fract (%)	GPR126_ fract (%)	FGFR3_S249C_ fract (%)	PIK3CA_fract (%)	Highest_fract (%)
1	81	female	I	N/A	0	0	1	1	33.1135	21.8253	3.42302	0.451644	33.1135
2	69	male	I	N/A	0	1	0	1	3.24501	0	21.4286	8.22862	21.4286
3	68	male	I	LOW	0	1	0	0	0	0	0	0	0
4	64	male	I	LOW	0	0	0	0	0	0	0	0.802954	0.802954
5	73	male	I	LOW	0	0	0	0	8.44515	0	3.81191	0.167333	8.44515
6	60	male	II	LOW	0	0	0	0	48.7734	56.3683	96.5959	0	96.5959
7	58	male	I	HIGH	0	1	0	0	49.7546	0	0	0	49.7546
8	41	male	IIIA	LOW	0	0	0	0	31.4286	21.1165	0	1.35805	31.4286
9	74	female	I	LOW	0	0	0	0	28.292	0	0.0236162	0	28.292
10	63	male	I	LOW	0	0	0	0	0	0	0	0	0
11	67	female	I	HIGH	0	0	0	1	0	0	0	0.0491821	0.0491821
12	61	male	I	LOW	0	1	0	0	27.7587	0	0	0	27.7587
13	85	male	I	HIGH	0	1	0	0	30.7942	0	0	0.240218	30.7942
14	61	male	I	N/A	0	0	0	0	10.7651	0	0	0	10.7651
15	79	female	I	N/A	0	0	0	1	0	0	0	0	0
16	41	male	I	N/A	0	0	0	1	0	0.432462	0	0	0.432462
17	50	male	I	LOW	0	0	0	0	0	17.4731	17.0965	0	17.4731
18	74	male	I	LOW	0	1	0	1	0	1.59416	0	0	1.59416
19	57	female	I	HIGH	0	0	0	0	25.2739	0	0	0	25.2739
20	64	male	I	LOW	0	1	0	0	19.6429	48.15	0	0	48.15
21	82	male	I	HIGH	0	1	0	0	0	0	0	0	0
22	69	male	I	N/A	0	1	0	0	5.48523	0.0582855	0	10.9618	10.9618
23	76	male	I	LOW	0	0	0	0	0.585833	0	0.495516	0	0.585833
24	78	male	I	HIGH	0	1	1	0	47.9568	39.7281	54.1969	0.303471	54.1969
25	68	male	I	HIGH	0	0	0	0	29.8294	0	0	0	29.8294
26	50	male	I	LOW	0	0	0	1	27.5106	2.73396	0	0	27.5106
27	67	female	I	LOW	0	0	0	1	0	0	49.6454	0.123857	49.6454
28	76	male	I	HIGH	0	0	0	0	0	0	0	0	0
29	66	male	I	LOW	0	0	0	0	2.27731	0	0	2.55407	2.55407
30	26	male	I	LOW	0	0	0	0	0	0	0	0	0
31	62	male	I	LOW	0	0	0	0	0	13.7056	0	38.6364	38.6364
32	63	male	I	LOW	0	0	0	0	0	0	0	0	0
33	82	male	I	HIGH	0	1	0	0	22.9718	60.4707	0	0	60.4707
34	87	male	IIIA	HIGH	0	0	1	1	2.56531	0	0	0	2.56531
35	74	male	I	LOW	0	0	0	1	0.366515	0	0	0	0.366515
36	68	male	I	LOW	0	0	0	0	0.849953	0	1.59844	0	1.59844
37	82	male	IIIA	LOW	0	0	1	0	0	0	0	0.716015	0.716015
38	N/A	male	I	N/A	0	0	0	0	4.26248	0	11.5528	0	11.5528
39	53	female	I	LOW	0	0	0	0	0	0	0	0	0
40	66	male	I	LOW	0	0	0	1	0	0	0	0	0
41	50	male	I	HIGH	0	0	0	0	18.4214	21.6099	0	0	21.6099
42	67	male	I	LOW	0	0	0	0	0	25.7518	0	35.0459	35.0459
43	82	male	I	HIGH	0	1	0	1	17.8884	45.8454	0	0	45.8454
44	53	male	I	LOW	0	0	0	1	58.5038	0	97.8895	0	97.8895
45	80	female	I	HIGH	0	0	1	0	0.0447942	0	0	0	0.0447942
46	48	male	I	N/A	0	0	0	0	10.7828	1.59828	0	0	10.7828
47	64	male	I	HIGH	0	0	0	1	0	6.1706	0.402253	0.308138	6.1706
48	36	male	I	LOW	0	0	0	1	0	0	7.47995	0	7.47995
49	68	male	I	LOW	0	0	0	0	9.55871	0	0	0.0436104	9.55871
50	36	male	I	LOW	0	0	0	1	0	0	0	0	0
51	61	male	I	LOW	0	0	0	0	0	0	0	0	0
52	36	male	I	N/A	0	0	0	0	0	0	0	0	0
53	40	female	I	N/A	0	0	0	0	0.00836959	0	0	0	0.00836959
54	49	male	I	LOW	0	0	0	0	0	0	0	0	0
55	58	male	I	HIGH	0	0	0	1	0	12.9166	0	0	12.9166
56	76	male	IVA	HIGH	0	1	1	0	29.5076	16.2328	0	0	29.5076
57	67	male	I	HIGH	0	0	0	1	0	0	0	0	0
58	47	male	I	LOW	0	0	0	1	0	0	43.1507	0.245368	43.1507
59	72	male	I	LOW	0	1	0	0	43.9595	47.2689	61.9977	0	61.9977
60	52	male	I	LOW	0	0	0	0	0.0125687	0	0	0.016387	0.016387
61	62	male	I	N/A	0	0	0	1	1.90522	0	0	0.0647819	1.90522
62	39	male	II	HIGH	0	0	0	1	0.0031229	0	0	47.9599	47.9599
63	70	male	I	N/A	0	0	0	1	14.3329	29.3888	0	32.1009	32.1009
64	72	male	I	LOW	0	0	0	0	0	0	0	4.51024	4.51024
65	75	male	IIIA	HIGH	0	0	0	0	37.1662	62.94	0	0	62.94
66	63	male	IIIB	HIGH	1	0	1	0	0	0	4.61068	0	4.61068
67	84	male	IIIA	N/A	0	0	1	0	26.7537	43.203	0	0.0885841	43.203
68	68	male	I	N/A	0	1	0	0	38.9908	34.528	47.5393	43.7428	47.5393
69	75	male	I	LOW	0	0	1	0	43.2324	50.5664	41.9562	45.1276	50.5664
70	75	male	I	LOW	0	0	0	1	43.8253	79.0594	0	0	79.0594
71	73	male	I	LOW	0	0	0	0	0	0	7.00789	0	7.00789
72	75	female	I	LOW	0	0	0	0	0	0	0	0.0887747	0.0887747
73	38	male	II	LOW	0	0	1	0	0	0	0	1.53633	1.53633
74	59	male	I	LOW	0	1	1	1	0	5.32317	0	0	5.32317
75	61	male	I	N/A	0	1	0	1	0	0	0	0	0
76	60	female	IIIA	HIGH	0	0	0	1	2.14069	0	0	17.0711	17.0711
77	68	male	I	N/A	0	1	0	0	0.371626	10.435	4.62189	6.54174	10.435
78	69	male	II	LOW	0	0	1	1	46.2166	45.2641	0	0.340802	46.2166
79	N/A	male	I	N/A	0	0	0	0	13.6272	0	0	0.718206	13.6272
80	N/A	male	I	N/A	0	0	0	0	22.9806	0.676202	16.4263	0	22.9806
81	N/A	male	I	N/A	0	0	0	0	62.3755	5.72871	0.0808885	0.0224156	62.3755
82	N/A	male	I	N/A	0	0	0	0	15.8689	24.7415	2.52898	4.06304	24.7415
83	N/A	male	I	N/A	0	0	0	0	46.9026	89.3277	0	0	89.3277
84	57	male	I	N/A	0	0	0	0	0	0	0	0	0
85	53	male	I	N/A	0	0	0	0	0	0	5.41033	2.85834	5.41033
86	69	male	I	LOW	0	0	0	0	0	0	0	0	0
87	61	male	I	N/A	0	0	0	0	0	0	0	0	0
88	78	female	I	N/A	0	0	0	0	0	0	0	0	0

## Sheet: Notes
Table S1. Detailed demographic, clinical, and analytical data for study participants.
Qualitative data are presented in the following format: 1 - yes; 0 - no
N/A, not applicable or not available
fract (%), cell-free tumor DNA fraction expressed in % of total cell-free DNA
pTERT, mutations C228T and C250T in promoter of TERT gene
GRP126, hotspot substitutions G/A and C/T in sixth intron of GRP126 gene
FGFR3_S249C, mutation S249C in FGFR3 gene
PIK3CA, mutations E542K, E545K, H1047R in PIK3CA gene
Highest_fract, the largest quantitive DNA fraction among all mutations
