# Supplementary material for: The Diagnostic Performance of a Four-Gene Digital Droplet PCR Panel for Urine Liquid Biopsy in Urothelial Bladder Cancer
Source: Diagnostics (Basel). 2025 Dec 24;16(1):69. doi: 10.3390/diagnostics16010069 (PMC12785868; doi:10.3390/diagnostics16010069)
Supplement: Supplementary file 1 [file diagnostics-16-00069-s001.zip › Table S2.xlsx]

## Sheet: Assay details
Table S2. Detailed description of assays included in the tDNA detection panel.
Assay name	Oligonucleotide	Sequence	Concentration in the final ddPCR mixture	Thermocycling conditions	Notes
TERT promoter mutations screening assay	Forward primer	5′-AGCGCTGCCTGAAACTCG-3′	0.9 μM	Incubation at 95˚C (10 min); 55 cycles of denaturation at 94˚C (30 s) and annealing/extension at 54˚C (2 min); incubation at 98˚C (10 min).	This assay works only with ddPCR Supermix containing dUTP. LNA nucleotides are denoted with a "+" sign. Oligonucletides were designed by A.C. McEvoe et al. We were not able to achieve successful analysis with the thermocycling protocol proposed by the authors. Therefore, an alternative protocol was used. DNA input─9.8 μL.
	Reverse primer	5′-CCTGCCCCTTCACCTTCCAG-3′	0.9 μM
	Mutation probe	5’-FAM-CCC+C+T+T+CCGG-BHQ1-3’	0.25 μM
	Wild-type probe	5’-HEX-CCCC+C+T+CCGG-BHQ1-3’	0.25 μM
GPR126 mutations screening assay	Forward primer	5′-ATGGGAATATTATAATTCTAACTAA-3′	0.9 μM	Incubation at 95˚C (10 min); 41 cycles of denaturation at 94˚C (30 s) and annealing/extension at 53.7˚C (1 min); incubation at 98˚C (10 min).	This assay works within a discrete format. If a single mutant probe is used, its concentration in the final ddPCR mixture has to be 0.25 μM. DNA input─9.8 μL.
	Reverse primer	5′-CACCGTATAAATGTTCTTG-3′	0.9 μM
	Wild-type probe	5′-HEX-TTTGTATGAACATACAAAGAGCCTC-BHQ1-3′	0.25 µM
	G/A-mutant probe	5′-FAM-TTTGTATAAACATACAAAGAGCCTC-BHQ1-3′	0.083 µM
	C/T-mutant probe	5′-FAM-TTTGTATGAATATACAAAGAGCCTC-BHQ1-3′	0.083 µM
	G/A + C/T-mutant probe	5′-FAM-TTTGTATAAATATACAAAGAGCCTC-BHQ1-3	0.083 µM
FGFR S249C assay	Forward primer	5'-CCTGAGCGTCATCTG-3'	0.9 μM	Incubation at 95˚C (10 min); 49 cycles of denaturation at 94˚C (30 s) and annealing/extension at 54˚C (1 min); incubation at 98˚C (10 min).	DNA input─9.8 μL.
	Reverse primer	5'-CTGTGCGTCACTGTA-3'	0.9 μM
	Mutation probe	5'-HEX-AGCGCTCCCCGCACC-BHQ1-3'	0.25 μM
	Wild-type probe	5'-FAM-AGCGCTGCCCGCACC-BHQ1-3'	0.25 μM
PIK3CA E542K assay	─	─	─	Incubation at 95˚C (10 min); 40 cycles of denaturation at 94˚C (30 s) and annealing/extension at 55˚C (1 min); incubation at 98˚C (10 min).	BioRad ddPCR™ Mutation Assay: PIK3CA p.E542K was used. Assay ID: dHsaMDS845989478. DNA input─8.7 μL.
PIK3CA E545K assay	─	─	─	Incubation at 95˚C (10 min); 40 cycles of denaturation at 94˚C (30 s) and annealing/extension at 55˚C (1 min); incubation at 98˚C (10 min).	BioRad ddPCR™ Mutation Assay: PIK3CA p.E545K was used. Assay ID: dHsaMDS986963652. DNA input─8.7 μL.
PIK3CA H1047R assay	─	─	─	Incubation at 95˚C (10 min); 40 cycles of denaturation at 94˚C (30 s) and annealing/extension at 55˚C (1 min); incubation at 98˚C (10 min).	BioRad ddPCR™ Mutation Assay: PIK3CA p.E542K was used. Assay ID: dHsaMDW5225715853. DNA input─8.7 μL.
